# Supplementary material for: Transforming landscapes: Decoding the impact of universities on urbanization using advanced modeling and perception analysis
Source: PLoS One. 2024 Oct 16;19(10):e0302362. doi: 10.1371/journal.pone.0302362 (PMC11482722; doi:10.1371/journal.pone.0302362)
Supplement: S2 File — (XLSX) [file pone.0302362.s002.xlsx]

## Sheet: Sheet1
housing settlement	2.1 Age of respondent:	2.2 Sex:	Family size	Education	earning members:	income	land	Credit Access	Distance from University	Dis_Highway	Dis_Railway	Dis_Hospital
1	30	a) Male	5	17	2	30000	5	0	0.5	0.5	0.35	2.72856
1	40	a) Male	6	17	1	50000	10	0	1	0.6	0.325667	4.27589
1	50	b) Female	5	4	1	15000	6	0	1.5	0.3	0.0835	5.2859
1	60	a) Male	1	16	1	50000	4	0	1.5	1.5	0.3345	3.29759
1	48	a) Male	5	17	1	70000	4.5	1	1.5	2	2.46	3.2875
1	50	a) Male	4	16	1	48000	11	0	1.5	3	3.25	2.28759
1	50	a) Male	4	17	2	110000	5.5	1	1.5	3	3.24	4.29876
1	45	b) Female	5	16	2	150000	10	1	2	3	3	2.12988
1	55	a) Male	5	17	2	140000	16	1	2	2	3	2.29876
1	52	b) Female	4	12	1	40000	20	1	1	2	4.326	3.12978
1	70	a) Male	4	10	3	1000000	70	1	2	2	4.25	3.8765
1	42	a) Male	4	16	1	120000	10	1	0.5	2	0.24	6
1	50	a) Male	5	17	2	30000	5	0	0.5	1.4	5.79	4
1	47	a) Male	6	17	1	50000	10	0	1	2	3.567	6
1	52	b) Female	5	4	1	15000	6	0	1.5	1.4	3.66	5
1	40	a) Male	6	16	1	50000	4	0	1.5	1.4	3.4578	4
1	35	a) Male	5	17	1	70000	4.5	1	1.5	1.5	2.56	4
1	36	a) Male	4	16	1	48000	11	0	1.5	1.5	2.57	4
1	51	a) Male	4	17	2	300000	5.5	1	1.5	3	1.46	5
1	45	b) Female	5	16	2	150000	10	1	2	3	8.547	5
1	50	a) Male	5	17	2	140000	16	1	2	3	2.346	5
1	56	b) Female	4	12	1	40000	20	1	1.5	5	2.46	3.28765
1	55	a) Male	4	10	3	200000	70	1	2	3	4.267	5.29876
1	40	a) Male	4	16	1	120000	10	1	0.5	4	3.476	7
1	52	a) Male	5	17	2	30000	5	0	0.5	4	2.46	7
1	43	a) Male	6	17	1	50000	10	0	1	5	5.236	9
1	42	b) Female	5	4	1	15000	6	0	1.5	2.4	3	9
1	37	a) Male	4	16	1	50000	4	0	1.5	2.4	2.56	10.4366
1	56	a) Male	5	17	1	70000	4.5	1	1.5	2.5	3	13
1	60	a) Male	4	16	1	38000	11	0	1.5	3.5	3	12
1	65	a) Male	4	17	2	50000	5.5	1	1.5	3.1	4	1
1	41	b) Female	5	16	2	150000	10	1	2	2.4	4	2
1	52	a) Male	5	17	2	140000	16	1	2	4.23	4	4.98379
1	54	b) Female	4	12	1	40000	20	1	1	5.345	4	12
1	55	a) Male	4	10	3	100000	70	1	2	3.5	4.36	9
1	60	a) Male	4	16	1	30000	10	1	0.5	2.12	0.439879	9
1	28	a) Male	5	17	2	30000	5	0	0.5	1.6787	0.3765	12
1	36	a) Male	6	17	1	50000	10	0	1	1.44	0.4365	15
1	40	b) Female	5	4	1	15000	6	0	1.5	1.45	0.3875	13
1	45	a) Male	3	16	1	50000	4	0	1.5	0.785	0.5249	12
1	51	a) Male	5	17	1	70000	4.5	1	1.5	0.33	0.37658	1.87645
1	56	a) Male	4	16	1	48000	11	0	1.5	0.46	0.2547	12
1	50	a) Male	4	17	2	50000	5.5	1	1.5	0.57	0.37648	1.94943
1	44	b) Female	5	16	2	50000	10	1	2	0.77	0.26584	23
1	45	a) Male	5	17	2	150000	16	1	2	0.89	0.236585	12
0	55	b) Female	4	12	1	40000	20	1	5	0.9	0.327645	15
0	52	a) Male	4	10	2	750000	70	1	2	0.354	0.27453	15
0	60	a) Male	4	16	1	120000	10	1	0.5	1.576	0.2546	13.9238
0	35	a) Male	5	17	2	30000	5	0	0.5	3.556	2.4587	13.85
0	38	a) Male	6	17	1	50000	10	0	1	2.576	2.554	14
0	45	b) Female	5	4	1	15000	6	0	1.5	6.355	3.58749	14
0	40	a) Male	2	16	1	50000	4	0	1.5	5.36	1.4757	15
0	42	a) Male	5	17	1	70000	4.5	1	1.5	3.46	1.48757	14
0	55	a) Male	4	16	1	58000	11	0	1.5	6.3554	1.5869	6
0	58	a) Male	4	17	2	41000	5.5	1	1.5	2.445	0.874986	6
0	70	b) Female	5	16	2	150000	10	1	2	7.46	0.94786	6
0	68	a) Male	5	17	2	140000	16	1	2	3.4566	0.387685	3.84568
0	62	b) Female	4	12	1	40000	20	1	1	2.4667	5.2085	3.48
0	55	a) Male	4	10	3	100000	70	1	2	0.46	4.28509	1.38459
0	50	a) Male	4	16	1	200000	10	1	0.5	0.36	5.29876	3.85

## Sheet: Sheet2
Perception Analysis of the Respondents
1. Establishment of the university so that you can rent your house			2. Open new business hub based on varsity			3. Low price of land			4. Coaching business based on varsity			5. Location is near main town			6. Easy accessibility of health facilities			7. Transportation facilities			8. Education facilities
Agrere	Disagree	Neutral	Agrere	Disagree	Neutral	Agrere	Disagree	Neutral	Agrere	Disagree	Neutral	Agrere	Disagree	Neutral	Agrere	Disagree	Neutral	Agrere	Disagree	Neutral	Agrere	Disagree	Neutral
1			1					1			1	1			1					1	1
1			1					1			1	1			1					1		1
1					1	1			1			1					1		1		1
1			1				1				1	1				1		1				1
1				1			1		1					1		1		1			1
1			1			1					1	1				1				1		1
1			1				1				1	1				1		1			1
1					1			1			1			1		1			1		1
		1	1					1			1	1			1					1	1
		1		1				1	1			1				1				1	1
1			1			1					1	1				1				1	1
1				1			1		1					1		1		1			1
1			1				1				1	1				1		1				1
1			1			1					1	1				1				1	1
		1		1				1	1					1		1				1		1
1					1			1		1		1				1			1			1
1			1					1			1	1			1						1
1					1			1		1		1			1				1		1
1			1			1					1	1					1			1			1
		1			1		1			1				1		1		1					1
1			1				1				1	1				1		1					1
1			1			1					1			1		1			1				1
1			1					1			1			1		1				1		1
		1			1			1		1		1				1			1			1
1					1	1				1		1			1			1	1		1
1			1					1			1	1				1				1	1
1			1					1			1			1		1			1		1
1				1		1			1				1			1				1	1
1				1			1		1			1					1	1					1
1					1		1			1		1					1		1		1
1			1			1					1		1			1		1					1
1					1			1		1			1		1				1				1
1			1			1					1	1				1		1			1
1					1			1		1			1			1		1	1		1
1			1			1					1	1			1					1	1
1				1			1		1			1				1		1			1
1			1			1					1	1					1	1					1
1			1				1				1		1				1	1				1
1			1				1				1	1					1	1			1
1			1			1					1	1				1				1	1
1					1		1			1		1				1			1		1
1			1				1				1	1				1		1					1
1			1				1				1	1				1		1				1
1					1		1			1		1			1			1			1
1			1				1				1	1					1	1				1
1			1				1				1	1				1		1			1
1			1				1				1	1					1	1					1
1					1	1				1		1				1			1				1
1			1			1					1	1				1		1			1
1			1				1				1	1					1	1					1
1					1		1		1			1				1			1		1
1			1			1					1	1				1		1					1
1				1			1		1			1				1		1					1
1					1		1			1		1				1		1	1				1
1				1		1				1		1					1	1			1
1			1				1				1	1					1						1
1					1	1					1	1					1						1
1				1		1			1			1				1		1					1

## Sheet: Sheet3
housing settlement	2.1 Age of respondent:	2.2 Sex:	Family size	Education	earning members:	income	land	Credit Access	Distance from University	Dis_Highway	Dis_Railway	Dis_Hospital
1	30	a) Male	5	17	2	30000	5	0	0.5	0.5	0.35	2.72856
1	40	a) Male	6	17	1	50000	10	0	1	0.6	0.325667	4.27589
1	50	b) Female	5	4	1	15000	6	0	1.5	0.3	0.0835	5.2859
1	60	a) Male	1	16	1	50000	4	0	1.5	1.5	0.3345	3.29759
1	48	a) Male	5	17	1	70000	4.5	1	1.5	2	2.46	3.2875
1	50	a) Male	4	16	1	48000	11	0	1.5	3	3.25	2.28759
1	50	a) Male	4	17	2	110000	5.5	1	1.5	3	3.24	4.29876
1	45	b) Female	5	16	2	150000	10	1	2	3	3	2.12988
1	55	a) Male	5	17	2	140000	16	1	2	2	3	2.29876
1	52	b) Female	4	12	1	40000	20	1	1	2	4.326	3.12978
1	70	a) Male	4	10	3	1000000	70	1	2	2	4.25	3.8765
1	42	a) Male	4	16	1	120000	10	1	0.5	2	0.24	6
1	50	a) Male	5	17	2	30000	5	0	0.5	1.4	5.79	4
1	47	a) Male	6	17	1	50000	10	0	1	2	3.567	6
1	52	b) Female	5	4	1	15000	6	0	1.5	1.4	3.66	5
1	40	a) Male	6	16	1	50000	4	0	1.5	1.4	3.4578	4
1	35	a) Male	5	17	1	70000	4.5	1	1.5	1.5	2.56	4
1	36	a) Male	4	16	1	48000	11	0	1.5	1.5	2.57	4
1	51	a) Male	4	17	2	300000	5.5	1	1.5	3	1.46	5
1	45	b) Female	5	16	2	150000	10	1	2	3	8.547	5
1	50	a) Male	5	17	2	140000	16	1	2	3	2.346	5
1	56	b) Female	4	12	1	40000	20	1	1.5	5	2.46	3.28765
1	55	a) Male	4	10	3	200000	70	1	2	3	4.267	5.29876
1	40	a) Male	4	16	1	120000	10	1	0.5	4	3.476	7
1	52	a) Male	5	17	2	30000	5	0	0.5	4	2.46	7
1	43	a) Male	6	17	1	50000	10	0	1	5	5.236	9
1	42	b) Female	5	4	1	15000	6	0	1.5	2.4	3	9
1	37	a) Male	4	16	1	50000	4	0	1.5	2.4	2.56	10.4366
1	56	a) Male	5	17	1	70000	4.5	1	1.5	2.5	3	13
1	60	a) Male	4	16	1	38000	11	0	1.5	3.5	3	12
1	65	a) Male	4	17	2	50000	5.5	1	1.5	3.1	4	1
1	41	b) Female	5	16	2	150000	10	1	2	2.4	4	2
1	52	a) Male	5	17	2	140000	16	1	2	4.23	4	4.98379
1	54	b) Female	4	12	1	40000	20	1	1	5.345	4	12
1	55	a) Male	4	10	3	100000	70	1	2	3.5	4.36	9
1	60	a) Male	4	16	1	30000	10	1	0.5	2.12	0.439879	9
1	28	a) Male	5	17	2	30000	5	0	0.5	1.6787	0.3765	12
1	36	a) Male	6	17	1	50000	10	0	1	1.44	0.4365	15
1	40	b) Female	5	4	1	15000	6	0	1.5	1.45	0.3875	13
1	45	a) Male	3	16	1	50000	4	0	1.5	0.785	0.5249	12
1	51	a) Male	5	17	1	70000	4.5	1	1.5	0.33	0.37658	1.87645
1	56	a) Male	4	16	1	48000	11	0	1.5	0.46	0.2547	12
1	50	a) Male	4	17	2	50000	5.5	1	1.5	0.57	0.37648	1.94943
1	44	b) Female	5	16	2	50000	10	1	2	0.77	0.26584	23
1	45	a) Male	5	17	2	150000	16	1	2	0.89	0.236585	12
0	55	b) Female	4	12	1	40000	20	1	5	0.9	0.327645	15
0	52	a) Male	4	10	2	750000	70	1	2	0.354	0.27453	15
0	60	a) Male	4	16	1	120000	10	1	0.5	1.576	0.2546	13.9238
0	35	a) Male	5	17	2	30000	5	0	0.5	3.556	2.4587	13.85
0	38	a) Male	6	17	1	50000	10	0	1	2.576	2.554	14
0	45	b) Female	5	4	1	15000	6	0	1.5	6.355	3.58749	14
0	40	a) Male	2	16	1	50000	4	0	1.5	5.36	1.4757	15
0	42	a) Male	5	17	1	70000	4.5	1	1.5	3.46	1.48757	14
0	55	a) Male	4	16	1	58000	11	0	1.5	6.3554	1.5869	6
0	58	a) Male	4	17	2	41000	5.5	1	1.5	2.445	0.874986	6
0	70	b) Female	5	16	2	150000	10	1	2	7.46	0.94786	6
0	68	a) Male	5	17	2	140000	16	1	2	3.4566	0.387685	3.84568
0	62	b) Female	4	12	1	40000	20	1	1	2.4667	5.2085	3.48
0	55	a) Male	4	10	3	100000	70	1	2	0.46	4.28509	1.38459
0	50	a) Male	4	16	1	200000	10	1	0.5	0.36	5.29876	3.85
